# Supplementary material for: TP53 mutation detected in circulating exosomal DNA is associated with prognosis of patients with hepatocellular carcinoma
Source: Cancer Biol Ther. 2022 Aug 3;23(1):439–45. doi: 10.1080/15384047.2022.2094666 (PMC9354767; doi:10.1080/15384047.2022.2094666)
Supplement: Supplemental Material [file KCBT_A_2094666_SM0496.zip]

Archive with 3 entries (3 files):
- 4Supplementary figure1.eps
- 5Supplementary Table 1.doc
- Supplementary Table 2.doc
